# Supplementary material for: Risk Assessment of Dietary Exposure to Organophosphorus Flame Retardants in Children by Using HBM-Data
Source: Toxics. 2022 May 3;10(5):234. doi: 10.3390/toxics10050234 (PMC9144966; doi:10.3390/toxics10050234)
Supplement: Supplementary file 1 [file toxics-10-00234-s001.zip]

Archive with 1 entries (1 files):
- toxics-1685752-supplementary.pdf
